# Supplementary material for: Mechanical forces couple bone matrix mineralization with inhibition of angiogenesis to limit adolescent bone growth
Source: Nat Commun. 2022 Jun 1;13:3059. doi: 10.1038/s41467-022-30618-8 (PMC9160028; doi:10.1038/s41467-022-30618-8)
Supplement: Supplementary file 4 — Source Data [file 41467_2022_30618_MOESM4_ESM.xlsx]

## Sheet: Figure_1b
Figure 1b	Juvenile	Adult
Log2 transformed normalized read counts	13.2995	11.1733
	13.5742	11.5413
	13.0962	10.9366
	12.6409	10.8467
	12.3265

## Sheet: Figure_1f
Figure 1f	Centre	Periphery
4 wk	301.418	222.082
	342.677	473.607
	286.623	317.639
	473.606	365.713
	161.757	271.215
	178.708	299.019
	195.327	211.998
5 wk	361.088	397.939
	166.45	175.117
	156.351	259.317
	241.996	314.232
	365.483	172.408
5.5-6 wk	788.772	267.698
	872.125	456.434
	840.309	432.361
	348.464	303.098
	476.961	563.586
	357.98	202.449
	774.161	341.536
	595.868	145.235
	375.128	290.369
	399.376	323.486
8 wk	1145.14	353.241
	754.437	339.466
	877.269	783.674
	921.708	184.336
	482.481	455.474
12 wk	711.967	564.918
	1616.13	549.424
	968.454	756.602
	535.952	614.11
	534.79	371.032
	416.854	515.552

## Sheet: Figure_1g
Figure 1g	% in the centre to the total		Calculation	centre_Intensity_TotalIntensity_dmp1	periphery_Intensity_TotalIntensity_dmp1	% in the centre to the total
4 wk	58.551			4571.33	3236.1	58.551
	42.0679			14978.1	20626.5	42.0679
	43.183			3085.55	4059.74	43.183
	42.2406			9949.88	13605.4	42.2406
	31.3837			3599.19	7869.17	31.3837
	47.3012			4852.01	5405.68	47.3012
	42.9206			4478.22	5955.51	42.9206
5 wk	45.2149			9183.85	11127.7	45.2149
	40.5275			2389.71	3506.8	40.5275
	43.5764			1609.48	2083.99	43.5764
	23.6313			2919.78	9435.8	23.6313
	75.2234			14650.1	4825.35	75.2234
5.5-6 wk	84.4865			14737.2	2706.05	84.4865
	58.063			26469.1	19117.8	58.063
	81.8902			22276.5	4926.38	81.8902
	60.439			5568.61	3644.99	60.439
	46.2202			14551.1	16931	46.2202
	81.2481			9518.08	2196.76	81.2481
	71.7893			26866.2	10557.5	71.7893
	97.5795			11108.4	275.552	97.5795
	63.1741			11201.9	6529.89	63.1741
	60.3258			8838.74	5812.94	60.3258
7-8 wk	82.3872			45947.4	9822.69	82.3872
	54.5714			9940.87	8275.38	54.5714
	52.5641			46672.9	42119.5	52.5641
	88.4342			16111.2	2107.1	88.4342
	89.9921			9092.5	1011.16	89.9921
12-15 wk	48.0454			13134.7	14203.4	48.0454
	77.0448			51951	15478.6	77.0448
	46.8553			24971.8	28323.8	46.8553
	58.7605			9736.07	6832.99	58.7605
	49.4441			7019.21	7177.03	49.4441
	30.5912			7338.83	16651.2	30.5912

## Sheet: Figure_1j
Figure 1j
Age	Count_centre	Count_periphery
3wk	92	79
	161	152
	103	111
4wk	185	253
	223	248
	216	206
5wk	200	219
	272	205
	253	310
5.5wk	202	196
	131	161
	158	138
7wk	147	178
	109	141
	118	160
12wk	106	110
	91	86
	89	65

## Sheet: Figure_2b
Figure 2b	%_EMCN_centre		Calculation	AreaOccupied_AreaOccupied_EMCN	AreaOccupied_TotalArea_EMCN	FileName_emcn	ImageNumber	TotalIntensity_EMCN_Centre	TotalIntensity_EMCN_periphery	Area_occupied_EMCN_%_middle	Area_occupied_EMCN_%_side	normalized_intensity_EMCN_middle	normalized_intensity_EMCN_side	%_EMCN_middle
4 wk	52.8261			150179	378015	emcn-middle_4wk_DMP1_emcn_R54_f1_10_middle_Maximum intensity projection-1,tif	13	51776.1	40195.1	39.7283	34.5375	1303.25	1163.81	52.8261
	43.4202			146992	377580	emcn_middle_4wk_R12_f1_3_middle_Maximum intensity projection-2,tif	26	41600.4	46330.5	38.93	33.2724	1068.59	1392.46	43.4202
	54.4485			145923	377580	emcn-middle_4wk_R13_f2_7_middle_Maximum intensity projection-2,tif	14	49535.2	43838.2	38.6469	40.8825	1281.74	1072.3	54.4485
	50.8553			127515	378015	emcn-middle_4wk_R53_f1_9_middle_Maximum intensity projection-1,tif	15	35632	31588.1	33.7328	30.9453	1056.3	1020.77	50.8553
	52.9106			136086	378015	emcn-middle_4wk_R55_f1_10_middle_Maximum intensity projection-1,tif	16	28844.5	24943.1	36.0002	34.9793	801.233	713.082	52.9106
	48.6885			122237	377580	emcn-middle_4wo_R14_f1_s4_emcn_osx_dmp1-1,tif	17	37548.5	38838.4	32.3738	31.7742	1159.84	1222.33	48.6885
	60.9469			103223	377580	emcn-middle_4wo_R15_f1_s7_emcn_osx_dmp1-1,tif	18	27167.9	21123.1	27.338	33.1715	993.776	636.784	60.9469
				130557	378015	emcn-side_4wk_dmp1_emcn_R54_f1_10_side_Maximum intensity projection-1,tif	23
5 wk	47.5042			125630	377580	emcn-side_4wk_R12_f1_3_side_Maximum intensity projection-2,tif	19
	41.0603			154364	377580	emcn-side_4wk_R13_f2_7_side_Maximum intensity projection-2,tif	20
	52.3968			116978	378015	emcn-side_4wk_R53_f1_9_side-1,tif	21
	45.1782			132227	378015	emcn-side_4wk_R55_f1_10_side_Maximum intensity projection-1,tif	22
	50.6774			119973	377580	emcn-side_4wo_R14_f1_s4_emcn_osx_dmp1-1,tif	24
	48.8171			125249	377580	emcn-side_4wo_R15_f1_s7_emcn_osx_dmp1-1,tif	25
	46.1695
				157589	377580	emcn-middle_5wk_R20_f_7_Stitch_Maximum intensity projection-2,tif	51	26359.2	26174.8	41.7366	37.5038	631.561	697.923	47.5042
5.5-6 wk	49.7052			149209	377580	emcn-middle_5wk_R23_f_5_Maximum intensity projection-2,tif	52	19758.1	23053.3	39.5172	32.1209	499.987	717.705	41.0603
	42.2792			149040	377580	emcn-middle_5wk_R24_f_6_Maximumintensityprojection-2,tif	53	23200.6	26511.3	39.4724	49.6472	587.767	533.994	52.3968
	43.6511			148509	377580	emcn-middle_5wk_R60_f1_7_Maximum intensity projection-2,tif	55	35911.8	39859.1	39.3318	35.9757	913.048	1107.95	45.1782
	44.258			130972	377580	emcn-middle_5wk_R61_f_10_middle_1_Maximum intensity projection-2,tif	56	34028.7	35720.8	34.6872	37.4122	981.016	954.79	50.6774
	26.7554			162387	377580	emcn-middle_5wk_emcn_R59_f1_6_Maximum intensity projection-1,tif	57	46389.7	40424.8	43.0073	35.745	1078.65	1130.92	48.8171
	45.7601			112209	377580	emcn-middle_5wo_R18_f_standart_s8-1,tif	58	49087.9	65151.9	29.7179	33.8297	1651.79	1925.88	46.1695
	46.5778			141607	377580	emcn-side_5wk_R20_f_7_Stitch_Maximum intensity projection-3,tif	59
	38.8067			121282	377580	emcn-side_5wk_R23_f_5_Maximum intensity projection-2,tif	60
	58.1484			187458	377580	emcn-side_5wk_R24_f_6_Maximumintensityprojection-3,tif	61
	44.8335			157458	377580	emcn-side_5wk_R25_f_7_Maximumintensityprojection-3,tif	62
	52.6647			135837	377580	emcn-side_5wk_R60_f1_7_side_Maximum intensity projection-2,tif	63
	41.2486			141261	377580	emcn-side_5wk_R61_f_10_side_2_Maximum intensity projection-2,tif	64
				134966	377580	emcn-side_5wk_emcn_R59_f1_6_Maximum intensity projection-1,tif	65
7-8 wk	47.3361			127734	377580	emcn-side_5wo_R18_f_standart_s8-1,tif	66
	36.7868
	37.6523			145799	377580	emcn-middle_5,5wk_R26_f_7_Maximumintensityprojection-2,tif	27	20722.2	17115.5	38.6141	31.5194	536.649	543.015	49.7052
	55.803			182350	377580	emcn-middle_5,5wk_R27_f_8_middle_Maximum intensity projection-2,tif	28	21585.4	24766.3	48.2944	40.5874	446.955	610.196	42.2792
	59.6778			154546	377580	emcn-middle_5,5wk_R28_f_7_Maximumintensityprojection-2,tif	29	23064.9	27832.3	40.9307	38.261	563.512	727.432	43.6511
	59.8426			161668	377580	emcn-middle_5,5wk_R29_f_5_Maximumintensityprojection-2,tif	30	26077.1	27300.1	42.8169	35.5901	609.038	767.071	44.258
				219228	377580	emcn-middle_5,5wk_R30_f_9_Maximumintensityprojection-2,tif	31	14849.7	20954.8	58.0613	29.9288	255.759	700.156	26.7554
12-15 wk	54.9971			149717	377580	emcn-middle_5,5wk_R6_emcn_dmp1_Maximumintensityprojection-1,tif	32	33391.2	37187	39.6517	37.2554	842.112	998.164	45.7601
	63.5165			161759	377580	emcn-middle_5,5wk_R7_Emcn_Osx_DMP1_Maximumintensityprojection-1,tif	33	44864.2	41077.9	42.841	34.1999	1047.23	1201.11	46.5778
	47.7288			156288	377580	emcn-middle_5,5wk_R8_emcn_osx_dmp1_Maximumintensityprojection-1,tif	34	41804.5	60328.5	41.392	37.8807	1009.97	1592.59	38.8067
	55.9967			138683	377580	emcn-middle_6wk_R63_7_ph_75_Maximum intensity projection-2,tif	35	19374.1	16881.2	36.7294	44.4653	527.482	379.649	58.1484
	54.9906			153194	377580	emcn-middle_6wk_dmp1_emcn_R64_f1_9_middle_Maximum intensity projection-1,tif	36	28472.6	28940.8	40.5726	33.5153	701.769	863.511	44.8335
	46.0535			140289	377580	emcn-middle_6wk_dmp1_emcn_R73_f1_11_middle_Maximum intensity projection-1,tif	37	63320.1	59644.7	37.1548	38.9385	1704.23	1531.77	52.6647
				149344	377580	emcn-middle_6wk_dmp1_emcn_R75_f1_10_middle_Maximum intensity projection-1,tif	38	45103.6	68706.3	39.5529	42.3015	1140.33	1624.2	41.2486
				119011	377580	emcn-side_5,5wk_R26_f_7_Maximumintensityprojection-3,tif	39
				153250	377580	emcn-side_5,5wk_R27_f_8_side_Maximum intensity projection-2,tif	40
				144466	377580	emcn-side_5,5wk_R28_f_7_Maximumintensityprojection-3,tif	41
				134381	377580	emcn-side_5,5wk_R29_f_5_Maximumintensityprojection-3,tif	42
				113005	377580	emcn-side_5,5wk_R30_f_9_Maximumintensityprojection-3,tif	43
				140669	377580	emcn-side_5,5wk_R6_emcn_dmp1_Maximumintensityprojection-1,tif	44
				129132	377580	emcn-side_5,5wk_R7_Emcn_Osx_DMP1_Maximumintensityprojection-1,tif	45
				143030	377580	emcn-side_5,5wk_R8_emcn_osx_dmp1_Maximumintensityprojection-1,tif	46
				167892	377580	emcn-side_6wk_R63_f7_side_Maximum intensity projection-2,tif	47
				126547	377580	emcn-side_6wk_dmp1_emcn_R64_f1_9_side_Maximum intensity projection-1,tif	48
				147024	377580	emcn-side_6wk_dmp1_emcn_R73_f1_11_side_Maximum intensity projection-1,tif	49
				159722	377580	emcn-side_6wk_dmp1_emcn_R75_f1_10_side_Maximum intensity projection-1,tif	50
				195187	377580	emcn-middle_8wk_R34_f2_6_Stitch_Maximum intensity projection-2,tif	67	29381	24810.3	51.6942	39.2362	568.362	632.332	47.3361
				191650	377580	emcn-middle_8wk_R35_f1_6_Stitch_Maximum intensity projection-2,tif	68	21914.6	37298.6	50.7575	50.2738	431.751	741.909	36.7868
				166625	377580	emcn-middle_8wk_R36_f_4_Stitch_Maximum intensity projection-2,tif	69	24942.6	35766	44.1297	38.2147	565.211	935.923	37.6523
				107331	378015	emcn-middle_8wk_R80_f1_7_middle_Maximum intensity projection-1,tif	70	13041.4	8611.13	28.3933	23.671	459.312	363.784	55.803
				107692	378015	emcn-middle_8wk_R81_f1_9_middle_Maximum intensity projection-1,tif	71	12455.6	7989.14	28.4888	27.0444	437.21	295.408	59.6778
				150606	377580	emcn-middle_8wk_emcn_R79_f1_11_middle_Maximum intensity projection-1,tif	72	25343.2	16061.2	39.8872	37.6699	635.372	426.367	59.8426
				148148	377580	emcn-side_8wk_R34_f2_6_Stitch_Maximum intensity projection-3,tif	73
				189824	377580	emcn-side_8wk_R35_f1_6_Stitch_Maximum intensity projection-3,tif	74
				144291	377580	emcn-side_8wk_R36_f_4_Stitch_Maximum intensity projection-3,tif	75
				89480	378015	emcn-side_8wk_R80_f1_7_side_Maximum intensity projection-1,tif	76
				102232	378015	emcn-side_8wk_R81_f1_9_side_Maximum intensity projection-1,tif	77
				142234	377580	emcn-side_8wk_emcn_R79_f1_11_side_Maximum intensity projection-1,tif	78
				100262	378015	emcn-middle_12wk_R56_f1_8_middle_Maximum intensity projection-1,tif	1	14616.6	9692.57	26.5233	21.4941	551.086	450.941	54.9971
				98482	378015	emcn-middle_12wk_R57_f1_8_middle-1,tif	2	18788.3	10209	26.0524	24.6453	721.173	414.237	63.5165
				124282	378015	emcn-middle_12wk_R58_f1_8_middle_Maximum intensity projection-1,tif	3	12181.3	11093.1	32.8775	27.3386	370.505	405.767	47.7288
				119836	377580	emcn-middle_12wo_R3_Emcn_Osx_DMP1_Maximumintensityprojection-1,tif	4	23591.9	23238.5	31.7379	39.7834	743.335	584.126	55.9967
				129137	377580	emcn-middle_12wo_R4_Emcn_Osx_Dmp1_Stitch_Maximumintensityprojection-1,tif	5	24232.5	21702.2	34.2012	37.4225	708.527	579.923	54.9906
				105816	377580	emcn-middle_12wo_R5_Emcn_Osx_DMP1_Maximumintensityprojection-1,tif	6	18466.6	25928.8	28.0248	33.5921	658.938	771.872	46.0535
				81251	378015	emcn-side_12wk_R56_f1_8_side_Maximum intensity projection-1,tif	7
				93163	378015	emcn-side_12wk_R57_f1_8_side_Maximum intensity projection-1,tif	8
				103344	378015	emcn-side_12wk_R58_f1_8_side-1,tif	9
				150214	377580	emcn-side_12wo_R3_Emcn_Osx_DMP1_Maximumintensityprojection-1,tif	10
				141300	377580	emcn-side_12wo_R4_Emcn_Osx_Dmp1_Stitch_Maximumintensityprojection-1,tif	11
				126837	377580	emcn-side_12wo_R5_Emcn_Osx_DMP1_Maximumintensityprojection-1,tif	12

## Sheet: Figure_2d
Figure 2d	Control	Dmp1iΔOB
Intensity in the centre (au)	10700.6	14238.1
	6731.32	7923.2
	22818	5831.95
	43403.1	48971.3
	26890.8	14869.1
	44521.1	18291.5
	17251.9	3571.83
	31968.2	17237.6
	52223.2	1094.12
	27601.1	19298.1
	32486.4	8525.79
	33663.7	302.136
	41794.4

## Sheet: Figure_2f
Figure 2f	Control	Dmp1iΔOB		Calculation		Label	OF_Length	Control - OF (µm)	Dmp1-del -OF (µm)	Control - femur (mm)	Dmp1-del - femur (mm)	Mouse ID (Control)	Mouse ID (Dmp1-del)	Control - OF (mm)	Dmp1-del -OF (mm)	Control- ratio	Dmp1-del - ratio
	0.243182	0.327459			1	_13752_7-1,tif:1390-0705	4568.05	3428.87	4568.05	14.1	13.95	13755	13752	3.42887	4.56805	0.243182	0.327459
	0.245014	0.244843			2	_13753_7-1,tif:1623-0615	3163.38	3466.95	3163.38	14.15	12.92	13756	13753	3.46695	3.16338	0.245014	0.244843
	0.261484	0.278327			3	_13755_7-1,tif:1344-0742	3428.87	3650.32	3534.76	13.96	12.7	13758	13757	3.65032	3.53476	0.261484	0.278327
	0.215538	0.291865			4	_13756_7-1,tif:1381-0615	3466.95	2980.89	3765.06	13.83	12.9	13759	13761	2.98089	3.76506	0.215538	0.291865
	0.186515	0.236175			5	_13757_5-1,tif:1290-0597	3534.76	2566.45	3141.12	13.76	13.3	13760	13764	2.56645	3.14112	0.186515	0.236175
	0.227497	0.233412			6	_13758_5-1,tif:1324-0522	3650.32	3253.2	3267.77	14.3	14	13762	13767	3.2532	3.26777	0.227497	0.233412
	0.234533	0.243052			7	_13759_5-1,tif:1518-0556	2980.89	3236.56	3159.68	13.8	13	13763	13768	3.23656	3.15968	0.234533	0.243052
	0.235672	0.237826			8	_13760_7-1,tif:1587-0444	2566.45	3252.27		13.8		13766		3.25227		0.235672
	0.212502	0.309852			9	_13761_6-1,tif:1837-0523	3765.06
	0.251008	0.268689			10	_13762_6-1,tif:1522-0643	3253.2
	0.212669	0.271013			11	_13763_9-1,tif:1350-0634	3236.56
	0.215821	0.257703			12	_13764_8-1,tif:1651-0490	3141.12
	0.213353	0.222677			13	_13766_7-1,tif:1561-0585	3252.27
	0.228447				14	_13767_8-1,tif:1900-0592	3267.77
					15	_13768_6-1,tif:1237-0649	3159.68
					16	_14161_6-1,tif:1447-0649	3210.65	2864.52	3210.65	13.48	13.5	14163	14161	2.86452	3.21065	0.212502	0.237826
					17	_14162_6-1,tif:1537-0454	4183.01	3539.21	4183.01	14.1	13.5	14164	14162	3.53921	4.18301	0.251008	0.309852
					18	_14163_5-1,tif:1536-0567	2864.52	2873.16	3675.67	13.51	13.68	14166	14165	2.87316	3.67567	0.212669	0.268689
					19	_14164_9-1,tif:1347-0555	3539.21	2913.59	3574.66	13.5	13.19	14357	14358	2.91359	3.57466	0.215821	0.271013
					20	_14165_5-1,tif:1453-0526	3675.67	2969.87	3504.77	13.92	13.6	14360	14359	2.96987	3.50477	0.213353	0.257703
					21	_14166_9-1,tif:1381-0469	2873.16	2976.66	3006.14	13.03	13.5	14362	14361	2.97666	3.00614	0.228447	0.222677
					22	_14357_8_f1-1,tif:1555-0691	2913.59
					23	_14358_6-1,tif:1587-0532	3574.66
					24	_14359_7-1,tif:1354-0640	3504.77
					25	_14360_6-1,tif:1713-0619	2969.87
					26	_14361_8-1,tif:1594-0688	3006.14
					27	_14362_6-1,tif:1588-0685	2976.66

## Sheet: Figure_2g
Figure 2g	Control	Dmp1iΔOB
	21514.8	43608.7
	19459	46055.5
	16797.5	31691.1
	12722.1	69182.6
	16925.7	26086
	56426.9	72007.8
	27718.4	64562.8
	28793.2	39754.9
	26517.1	36974
	31992	28754.2
	27170.5	42176.8
		24215.4
		35882.6

## Sheet: Figure_2i
Figure 2i	Control	Dmp1iΔOB
	40.1695	42.1407
	48.689	50.0892
	37.909	47.3319
	25.798	49.8462
	41.2846	52.4551
	54.362	50.3871
	44.8357	38.6049
	48.1932	51.8516
	47.0808	52.5555
	45.3958	59.7055
	45.7609	45.493
		49.0032
		58.2899

## Sheet: Figure_2j
Figure 2j	Control	Dmp1iΔOB
Intensity in the centre (au)	3044.8	3792.5
	1927.39	3009.76
	818.112	3761.47
	2640.99	4529.76
	2958.04	4267.47
	2875.46	3232.25
	4190.6	4184.98
	3131.66	2871.84
	3083.63	3881.92
	3114.15	3553.51
		3212.15
		3257.66

[truncated: 50 more sheets: FIgure_2k, Figure_2l, Figure_2n, Figure_2o, Figure_3a, Figure_3b, Figure_3c, Figure_3e, Figure_3f, Figure_3j, Figure_3k, Figure_4b, Figure_4c, Figure_4d, Figure_5b, Figure_5e, Figure_6b, Figure_6c, Figure_6e, Figure_6f …]
